# Supplementary material for: Identification and Characterization of Chemosensory Receptors in the Pheromone Gland-Ovipositor of Spodoptera frugiperda (J. E. Smith)
Source: Insects. 2022 May 21;13(5):481. doi: 10.3390/insects13050481 (PMC9146910; doi:10.3390/insects13050481)
Supplement: Supplementary file 1 [file insects-13-00481-s001.zip]

Archive with 7 entries (7 files):
- insects-1715090-supplementary-Figure S1.tif
- insects-1715090-supplementary-Figure S2.tif
- insects-1715090-supplementary-Table S1.pdf
- insects-1715090-supplementary-Table S2.pdf
- insects-1715090-supplementary-Table S3.pdf
- insects-1715090-supplementary-Table S4.pdf
- insects-1715090-supplementary-Table S5.xlsx
