# Supplementary material for: Identification and Characterization of Chemosensory Receptors in the Pheromone Gland-Ovipositor of Spodoptera frugiperda (J. E. Smith)
Source: Insects. 2022 May 21;13(5):481. doi: 10.3390/insects13050481 (PMC9146910; doi:10.3390/insects13050481)
Supplement: Supplementary file 1 [file insects-13-00481-s001.zip › insects-1715090-supplementary-Table S5.xlsx]

## Sheet: Sheet1
Table S5. Sequences of candidate ORs, GRs, and IRs in the pheromone gland-ovipositor of S. frugiperda.
Gene name	Nucleotide sequence	Amino acid sequence
SfruORco	ATGATGACCAAAGTGAAAGCCCAGGGCCTGGTCTCCGACCTGATGCCCAACATCAAGTTGATGCAGGCAGCTGGACACTTCCTCTTTAACTACCATTCAGAAAATGGTGGCATGACCGGCCTCCTCCGCAAGATCTACGCCAGCACCCACGCGATCCTCATCACCATCCACTTCGCGTGCATGGGCATCAACATGGCCCAGTACTCGGATGAAGTCAACGAGCTGACTGCCAACACCATCACCGTCCTCTTCTTCACTCATACCATCATCAAATTGGGTTTCTTCGCTTTGAATTCTAAGAGCTTTTACAGGACTTTAGCAGTTTGGAACCAGTCGAACAGCCACCCTTTGTTCACGGAGTCTGACGCCCGCTACCATCAGATCGCGCTCACCAAGATG…	MMTKVKAQGLVSDLMPNIKLMQAAGHFLFNYHSENGGMTGLLRKIYASTHAILITIHFACMGINMAQYSDEVNELTANTITVLFFTHTIIKLGFFALNSKSFYRTLAVWNQSNSHPLFTESDARYHQIALTKMRRLLYFICGMTVLSVVSWVTLTFFGESVRLITSKETNETLTEIAPRLPLKAWYPFNAMSGTMYIIAFAFQVYWLLFSMAIANLMDVMFCSWLIFACEQLQHLKAIMKPLMELSASLDTYRPNTAELFRASSTEKSEKIPDTVDMDIRGIYSTQQDFGMTLRGAGGRLQTFGQQNNNPNGLTPKQEMLARSAIKYWVERHKHVVRLVASIGDTYGTALLFHMLVSTITLTLLAYQATKINGINVYAFSTIGYLSYTLGQVFHFCIFG…
SfruOR53	CTAATTTTCTTGCATTTGAGAGAATAGAGTGAAGAAACTGTAGGAGCCCTTCATGATTTCAATAAAAGTAGGTATAGAGAGCGTAGTGTATGGACCAGCATCTAATATCAGAGGATGATTTAGTTTTCCAGCCAATAGCAAGAGTTGTTTGCGCACACGCACGTTGCTCTTCCACCAATCACTGCTGTAGATTCCTCTGTCAACAAGCTTACTATGAAGAGTCACTTCATTGCTATGCCAACAGTACAAAAACAGTTGTGAAATTAAACCAGACGTGTACTGAAACACCCAAAGCTTTTGCGAGGCAGTAGCTTCTTTGGAACTGAATTGCACCACGCTACCGCAAATTGTTATGGAGCACATTAGTACATAAACAAACATGGTGGGCGATAGCAGAGA…	MFLKKVIKYTKRLEDPKNPLLGPTLKGLYLFGLWQTGGKFRTVVYNLIHLTTFFFVTSQFVDLYFVRHDINKVLNNMSLTVLSVICLAKCFSYVFWQSEWRKLAQSISEEELKEIKNGDPIILKHMEGYTKYTRIITYMFWTMVLITNFLLILTPLLKYVSSHSYREEIRMGTEPLPQILCSWFPFDNERMPGYLISVIVHIIMGSQGSGVLAVYDMNAVAIMSYLKGQMIILREKCNSLFDDVTSTQDVLDRIKECHRHHNVLLKHSSVFNSLLSPTMFVYVLMCSITICGSVVQFSSKEATASQKLWVFQYTSGLISQLFLYCWHSNEVTLHSKLVDRGIYSSDWWKSNVRVRKQLLLLAGKLNHPLILDAGPYTTLSIPTFIEIMKGSYSFFTLFS…
SfruOR30	TTATTCTGTGTTCACCCTGTTCAGGACTGCGAAATATGAATATGAACAGCGAAGAATCGCTATAAATGTAGGTCGAGACAGCGATATGTAGTGTCCCGCTTTGAAAATGATTGGTTTCTTCATACGCTCCATGGCAATGAACAGAGATCGCCTGAACTTGGTGTCCTGCTCATACCATGGACATTGGTACAACCATTCGCGGAGATTTTCACTCCTTATTGTAAGCTCGTGGCCACACCAGCAGCAGACGAAGAGTTGGCTGATCATCACAGACAGGTACGTCAGAATGGAGAAGAACTGCATGCTCCTCCAATCTACAACCAAAATCCTTAACGCAGACATGCAAATGATTCCAACGCTGCCAATAAGTTGGAATAACAGATATGAATGGTAAGCGTT…	MVSSEDLFLNRAKFVMKYLGVWVLPENASCFLKAYRGFMMTLQYLFLIFQMIYIVQVWGDLDAVSQASYLLFTQACLCLKVTVFQINMPILKELLRLMDAEVFKPENDVHEKLLELQAARIKRLLLAFMVSSQITCGMWALKPLFDDADRKFPFDMWMPVSPEDAMQYYIGYAFQLGTICISAYMYFGVDSVTFSSVIFGCAQIDIIKEKLMSITSIKERRGTKEVDEALADNYNKLVDCIKHHQAIVTFTELVENAYHSYLLFQLIGSVGIICMSALRILVVDWRSMQFFSILTYLSVMISQLFVCCWCGHELTIRSENLREWLYQCPWYEQDTKFRRSLFIAMERMKKPIIFKAGHYISLSRPTFIAILRCSYSYFAVLNRVNTE
SfruOR60	TCACTCCTCATTAACTTGCTGTAGCAGAGTGAACAATGAATACGAAGCTTTGATGATAGCCATAAAAGAGGTGAGTGAGAGCGTAGTAAATCCTCCCGCGGTGAGTCGGAGAGCCCTGCGTGTGCGCACCATCACTATCAGCAACGCACGGCGCAGACGCAAGGAGAACTTGTACCACAAGCACTCGTACGCAGCACCCGCTATCTCAAAACTTTCTTCTGTGAGCTGGTTTCCCTGGTAGCAATAGATGAACACTTGGAATGTCATGTTGAGGAGGTAGGTGCCCATCGACAGTAGACGCACCATGTTGTCCGGTTGTGTCATCGACAGCTGGAAGGCAGTAACACAAATGATGATCAGCGACACAGTCAGTTGTGCGAAGGTTGGTTCAGAGAAGCA…	MGIFVKNATLSVSISLTALQTVGFWAPEGLTETQRCLYRWFGVFSFMFMLGSYIFIQVVDLFMIWGDLPLMTGAAFLLFTNLAQATKIVNIMVRKQRIQNIVNDSDKVLTEVQTFEEKEIVKSCNREMIVLQVVYFSLTLITGLGWATSAEKHQLPLRAWYPYDTSKSPAYELTYVHQIGALLIAAFLNVGKDTLVAALTAQCRCRLRLLGLSLRNLDKGLDTEDKFMLTPDQEKTVSSRLRLCVVQHQETLQAAKELQECFSEPTFAQLTVSLIIICVTAFQLSMTQPDNMVRLLSMGTYLLNMTFQVFIYCYQGNQLTEESFEIAGAAYECLWYKFSLRLRRALLIVMVRTRRALRLTAGGFTTLSLTSFMAIIKASYSLFTLLQQVNEE
SfruOR32	TTAATTCCACGTGGCATTCATCAGGTTGAAAATGGCATATGACTGTTGATACAAATCAGTTAGGGCATCCAAGCATAAAGTTCTGAATATAGTTTGTATAGCAATGGGTCTGAGTGCATGTTGCAGCATTAGCTGCAGCGTGGTGCGCGTGCGCCGATCGTAGTGCTGCTCCCACCCACATGTATACAGGGACATGCGTAAAGCTTCACCCTTTATTTCCATTAATAGGTCGCTGTAGTAGCATGGAGCCCCGCTTATCATTATCCCTCCTACTATAAAACTTATGAATTCCAAGCTGATTTCTCCGTTTTTGGCAGTCTCAAGCACTGCATAAAAGGTGATAGGCAGTATTACAGCTGTACCCTTCAGAGTTATTTCGTAGCCAAACTTGAATACTTT…	MTNHKELNFESTFKITTMALHISGAHPGVPKDLKWVLKFIILHGIFTFTFSIVIYSIINHDLKEKNFIQICKNGVMFVVFCVISFQYFVLVIHQKNLVELIKNVNADYEELQNLSEKEKRLMYKYVDQGIKVCRQWFILTFAGCMIFIVKSIGLMLYYHLINDFQYVPLYDIKYPALIEDRKNDNLFVFLGTYLLLLSFACYSSLNYTSYVPLGPIFMLHASGQLELVRNRIEDLFLECDAEAIRVKLKGIIMKLQYIYSAVDDMKKVFKFGYEITLKGTAVILPITFYAVLETAKNGEISLEFISFIVGGIMISGAPCYYSDLLMEKGEALRMSLYTCGWEQHYDRRTRTTLQLMLQHALRPIAIQTIFRTLCLDALTDLYQQSYAIFNLMNATWN
SfruOR35	TTAATTAACACTTTTCTCTTTGAAGAAGTTGAGAAGCAGAGTGAAGTAGGACCATGCTGTTTTTATAATCGTGCTGTAACTGGCGAGAGAAATCACTGAAAATCCATGCGTTGTCACGTAAATACCCTTTTGGGCCCTGTGTAACATGATCAGCACCGCACTCCTCGCCCTTTTCGAGGAGTTGTACCAGCCGCAGCCGTACAGGGCATCTGATAATCGCTGGCTAGAATCAATGAGCTTCTGTCCGTACCAGCAGAGCAGCCAGGTCTGTGACAGTGCCGTCACCAGGAACGACTTGTACGCCACCTCGTTCCACTTCTCTATCAAAACGCAACAGAACCCGCAAAAGCAGATGATGATGGAGCTGTTCATGAAGTTGATCAGCAACGCCAGGCTGAA…	MTSLYRRYFFKKKSKQRSNERIYDKSDYDTSYAPTKKVLGWVAIRMTHNISEKTTMLWDMFYWFEMANLFLVGPSELVSMLTTAYEAKTFRDSIKVFRTMPCFGCVVLSMFKSIKMVVHRPVYENLANELREMWPEGEVSEEEHHIISSALKQLNFIVKGYYWCNNALLISFLSPPYFITIARYFGYDSPMGLHFLYWLPFDPYQPVYYEITLVLQTWHALVVIWFNVAWDMLFCLFLCHITTQFDLLARRVRRLFYVQVDKQLVSSYPMASVSKEFLETEGDRVNSYGAQYWEARYQKEITEIVLRHHSLIRLTNDVENMFSLALLINFMNSSIIICFCGFCCVLIEKWNEVAYKSFLVTALSQTWLLCWYGQKLIDSSQRLSDALYGCGWYNSSKRA…
SfruOR16	ATGGACCTCAAAAAATTCCTTTTCGAAAATGAGTCTGTGGTTGGAATCAATACACCATCGCAATACATCTACATCAAAATAGTGAGATTTATGTTGGTGATCGTCGGCTCCTGGCCTAGAAGAGAGATGGGAGAACCAGAGCCAAGACATCAGACCATTATGATAAACTCATTCTTCTTCTGTGTAGTAAATGCTGCGTTATACGGGTCCATTTCCTACGTATGTATGCATACAAGTGAATTATCTTTTTTGGAAGTCGGACATATGTATATCGTGATTCTTATGAGTGCTATTGATATGTCTAGAGTATTTACTCTAACATACTCTCAGAGGTACCGGGACCTGGCTAAAGAGTTCCTCACGAAGATACATTTGTTCTTCTTCAAAGATCGATCCCCT…	MDLKKFLFENESVVGINTPSQYIYIKIVRFMLVIVGSWPRREMGEPEPRHQTIMINSFFFCVVNAALYGSISYVCMHTSELSFLEVGHMYIVILMSAIDMSRVFTLTYSQRYRDLAKEFLTKIHLFFFKDRSPYAMLTHKKVHLICHLFSLCLLSQMLTGLSLFNLIPMYTNYASGRYSTGGTQNSTFEHSLYFPYPFNTSSDMNGYVVACILHWLLSYFCSTWFCMFDLFLSIMVFHLWGHFKILINSLNNFPKPSAETRCELEKGFIINADKYSKEELVEVSQKLKECIDYHREIVQFTNAMSDVFGPMLFCYYIFHQTSGCLLLLECSQMTAQALIRYVPLTIILTQQLIQLSVIFELVGSESEKLKDAVYGVPWECMDANNRKVVAFFLMNVQEP…
SfruOR45	ATGCGTCTTCAAATAATTAAAGATTTCCTCTTGAAGCAATATTTTGATTTCGACAGACCAGATATAAATTTGTACAATTTTCATCCGCAGCTACGAATATTTCTCGCTGTTAAAGGGGTATTCTTTACAAATAGAGGATCTCGACTCAGATTAATATGGCCAAGCATTTGTATCCAGCTTTCCATAATAGCAATGACTTTTGAAGAAATGTTTATTTATCGAGGGGTCACTATAAAGGACTATTCGTTCGCCACCGAATGTTTTTGCTACTGGGTCTTACTCGGGTGTATCCCTGTCGTCTACGTCAGCATCCTCGTGCACACAAACAAAATTTACGATATCGTCGTCAAGATGAACGAAGAATTTATCTATGTGTGTAGTTTGGGACCTGTGTACAGG…	MRLQIIKDFLLKQYFDFDRPDINLYNFHPQLRIFLAVKGVFFTNRGSRLRLIWPSICIQLSIIAMTFEEMFIYRGVTIKDYSFATECFCYWVLLGCIPVVYVSILVHTNKIYDIVVKMNEEFIYVCSLGPVYRKPFLEGQLLIWQLCYAWFGFVSFVGGLYVVFPLAGLIYQSLFATLDENTTRPLQFPMWLPHDDPYRTPNYELFLLIQSTLCFCFVQTFCVYVYTLFHILLHYYIIMDMIIIDFSVIFADLEESVALLPRYDTRRMETQRILNARIEKIVKWHLSVFRAVKTVSSIYGPPLVYQVSFSSIAICLIAYQIAEKLDQGSLDILFSLLSICACLQLWIPCHLGTMIRNKAFEVGDAGWKCGWHETPLGLMIRTDIIIIILRAQQPVTIKY…
SfruOR50	ATGGAGACCACCACGACCTCGTACACTCACAGTAAAACCACAAACTTCTTTTATAAGATCAACTTCATCGTGTACATCTTTGGCCTACCAAACTTTTGGATAGAAGACCTCAAGTTATCCAAAAGATTCGTCAAATTCTACGACAAGTTCTCTATGTTTAATAACACCTTGATATTTTTGCTGATCATTTTTGAGTTATGTTCATATTTCACGCAGAGTGACGACCAGTTGACGGAGCAACAGCAGTCGAATCGACTTATTTACGCTATATCTCATCCGATGCTGTTCATGTTCCGGGTGATGATGACCAGCATCAAGGAGAGAGTGCGGCTGGTGATGTACAGCCTCAACGTAGGTCTGAAGAGGGTGCACAACGACCTTGAAGTAGAGAAGCAGATG…	METTTTSYTHSKTTNFFYKINFIVYIFGLPNFWIEDLKLSKRFVKFYDKFSMFNNTLIFLLIIFELCSYFTQSDDQLTEQQQSNRLIYAISHPMLFMFRVMMTSIKERVRLVMYSLNVGLKRVHNDLEVEKQMIACTFMYLSALLLSCLMSMLMYAAQGFGEVFRRGKTFTTIITAYPSVEDDSDMANVVRAICFIIWWIFLTRIYAVYMLVISLTTCLSYQYKNLQSYFVSLNDIFERSDLSQTEKEEQYEAGFIVGIKLHADTLRCTQLTQSVCRGVFSGQIIFNILLLVVLMAQMANSERTLVNLCSAGFTACAVLISTGFYMWNAGDVTVEASHLGTAVYFSGWYHCQGPSSVRIRKLVVFTMSQAQRPVVLKGLGYIDLSYQSYIRIVKSSYSV…
SfruOR39	ATGGCTAACTTTCGTGATCGGTTCCATAATTTAAGAGATCGTTTAAAACAAAATTCATGCGTGAATTTGGTCTGGCTTATTAACTTTTTGCCGAAACTTGCTGGTTTTCCTTTGTTGAGTCAAAAGTTTAAATTTTTGTTCTGGATAGTCCACATAAGCTTTTTGTTCTACGTATATCTCTTGGGCACAGCAGTGTACCAGTTGTACTTTGCCGAGGACTTTGTAGACTCAATCAACAGCTTCTTCAATATTTCGGTATTTATTCTCATCGGTAATGATAGCTGGTGGTTGATCAGTAAAAGAAATGACTTAAACGACCTTTTGAAAATGGTGAGAAAGAATGATGACCTGATTATTGAGTCGGGAAGGTTTCTCGATGTGCACCAGAAGCTACTGAGG…	MANFRDRFHNLRDRLKQNSCVNLVWLINFLPKLAGFPLLSQKFKFLFWIVHISFLFYVYLLGTAVYQLYFAEDFVDSINSFFNISVFILIGNDSWWLISKRNDLNDLLKMVRKNDDLIIESGRFLDVHQKLLRSIKIIVIMCYVFHFVNDVMIFIPSRTIGMDDFSTVSCVGMEPLSSSPNRQACMAVLALQELTAIVAVCSYDVALLFLFSHTTAVFRILYQDMTDFANISKSHETYHVIEDRLKNIVFRHVLALHTVRKLEDIYSVAIGIGFGLDAISMCLFFVLPLDVCLNFAPLIYHSLFIFFLYCFQGQRLTTASEKFEMAVYCCGWENLRVKERRQVLLMLKQAQKPVLVYAARVIPIRIHTFASTMQSIYKFVTIFKV
SfruOR13	TTATTCTTCCTCGTCGGCAACTGTCCTCAGCATCACGAAGTACGAAAACGAAGTTTTCAAAATCGTGATCATGGTCTGGACACCGACAGTGACCATGCTGCATGCCTTCAGATTCATGGATCGATGTGTTTGTCTTAACATGACAAACACGTTCTTCCGATTTGCAGTATTCATATACTCCCAGGGCACGCTGTACACTGAATCTACTAATCTGTCATTTGATGACCCGAGCAACTCAAATATAATGGACAACTGAATCAACTGCTGAAAGATAATTATCGTAAGTGGCCCATACCGCATCAACGCTGCTGTATCCAGCTGTGAGCATTCCAGAAGCAAGAGACATCCGCTCACTTGATGGAAGAATAAATACACCAAGAGAGTCCATCCGAAACTGTC…	MDDIKLSTVKIFSDGSDLEGIEKVENILYLRILKKIMWVIDGWPKEPNKRQIFRYYICILDMLSLVPGSLYLVIYTGKIPSVELGHSYITVFMNAIAALRTVLVLTKEYNAIVLYFLKEVHLFNFRRKSDYAYETHILVHKISHFFTMYVFMLMCCGILLFNLTPIYNSYAAGMFRDERPANASFDYAVFFALPFDTATNFKGYVVVSLYNWYISITCSTYFCIIDLTIFIMVFHLWGHMRVLSYNLENFPKPASVLAAADDGSAYTLCENKYNEEEQVEVFIRLRDCIQIHSLVINFSSMMADSFGWTLLVYLFFHQVSGCLLLLECSQLDTAALMRYGPLTIIIFQQLIQLSIIFELLGSSNDRLVDSVYSVPWEYMNTANRKNVFVMLRQTHRSMN…
SfruOR3	ATGGCGCTCACCGTACTAGAACGTTTCTATCTAATAGACGATGGCTTCTTTTCATTTAACATAAAATACCTCTTCTTTGTTGGACTATGGCCCGAAAAAACTCTAACAAGAAACCAGAAAATTCTCTACAAAATCTATGAAATATTCATCCACACACTTACAATTATTTTCCTCATTATGGCTGGTATTGGAACTTATCAGCATAACGATGATTTGCTGATCGTTTTATCTAATATGGACAAGAGTTTGGTTGTATACAACTTCTTTTTAAAAACGATAATATTTCTCATCAAGAGGGATCAGCTGAAAGATTTGATTGATGAGATCGAGGCTTCTGGAGACGAAGTAACGAAAGAAAGAAAAAAGTTGATGGCAAATTATGTGATGGTTATAACTGGT…	MALTVLERFYLIDDGFFSFNIKYLFFVGLWPEKTLTRNQKILYKIYEIFIHTLTIIFLIMAGIGTYQHNDDLLIVLSNMDKSLVVYNFFLKTIIFLIKRDQLKDLIDEIEASGDEVTKERKKLMANYVMVITGITAAVVSAFSILALLEGAMSIEAWMPFDPMESSMNLVLSLQIIAVCVFPALCRAFAMQGLVCSMIRYLCDQLIHLQKELRSLDYVKDTEMITRMKFKMIIRKHIRLMSYSMKMESIFKEYFLVQNLAVTVELCLNAVMMTTVGVQQITLLFSFLVYLVLALINAYIYCYLGNELIIQSEGIALAAYESTWTSWPVDLQKDLLIVINASQRPLKLSAGGMALLSIQTFSQALYNGYSIFAVLNDAVN
SfruGR30	TTATAAGTCGGCGGGTTTATCCTTCATGTGGTTTCGTTTGTCTGCGTAGTGCGGTGAGTTCGAAGAGTTGGCCATGGTCCGGCTGCCCCATGTCGTGCGCTTCTTGACGGTGCTGTTTTTGCAAAATTTTAGTAAATTGGCGTAAGCTGCGCGGTACTGGCGGTTGGTGGCTGCGTAGATGAGTGGGTTGATGACGCTGGACGCCCAGGCGAGGATGGAGGCGATGATGTGCAGCCAGGGGTACGTGATGCCGTCGTCCGCCACGTTCATGATCATCAGCGGCAGGAAGCACGCCAGGAAGCACAGGAAGATGGTCAGCATCAGCGTCGTCAGCCGGGAGTCCTCTTCTTTCTCTTTGGCAGTTTGGCCGGACAGTTTGCCACATACACACCTGCGTCC…	MSELSFDIYENITNMDQNITHYPPEATVLAAACACIFSVVGVVGNLVTTVALLMHPKLRGHVTTMFVLSLCVSDLLFCSINLPLTANRYIKQNWSLGPSLCQMFAFVFYGNEAVSLLSMVAITINRYTLIAYYDMYSQIYTTTKIWVQLLLIWLVSFGLMVPPLLGVWGQLGLDPSTFSCTILPKEGRSPKKCLFVVGFALPCVVIIVSYSCIYWRVRQSKRKLEGRRCVCGKLSGQTAKEKEEDSRLTTLMLTIFLCFLACFLPLMIMNVADDGITYPWLHIIASILAWASSVINPLIYAATNRQYRAAYANLLKFCKNSTVKKRTTWGSRTMANSSNSPHYADKRNHMKDKPADL
SfruGR1	ATGAACAAAGAACATGGATTTCGGGTTTACAATCCCAATCCGGTTAACAAAGAGACTCGTAAGAGGGAAATGTTTCAGAGGATTGATGAGAAAGATGGTATTAAAGAGTACGATGCGAAGGATCTTTATGGGCCGGAGATAACGGACAAGGATGGAGCCCTTTTGGATGCCCATGACAGTTTCTACATCACGACCAAGAGTTTGCTTGTACTATTCCAGATTATGGGAGTCATGCCGATTATGAGAGTGCCTAAACATGCACAAACAACGAAGCGGACAACTTTCAACTGGATATCGAAAGCAACGCTATGGGCGTATCTGGTATGGGGCTTGGAATGTATCATTGTAGTCAAAGTCGGCAGAGAGCGCTTGGCGAATTTTCAAAACAGTTCCAATAAG…	MNKEHGFRVYNPNPVNKETRKREMFQRIDEKDGIKEYDAKDLYGPEITDKDGALLDAHDSFYITTKSLLVLFQIMGVMPIMRVPKHAQTTKRTTFNWISKATLWAYLVWGLECIIVVKVGRERLANFQNSSNKRFDEVIYNIIFLSILIPHFLLPIASWRHGPQVAIFKNMWTHYQLKYLKITGTPIVFPNLYSLTWGLCVFSWGLSFAVILSQHYLQDDFELWHSFAYYHIIAMLDGFCSLWYINCNAFGTASRGLAMNLHKALGAEHPALKVAQYRHLWVDLSHMMQQLGRAYSNMYGIYCMVIFFTTTISLYGALSEILEHGLSYKEMGLFVIVGYCMTLLYIICNEAYHASRKVGLEFQVRLLNVNLGAIDRSTQREVEMFLVAISKNPPIMNLD…
SfruGR12	TTAAACCTTTAGTATCATGTTCCGTGTCACGTAGAAAAACTTCCCGCTTAGTCCAACTTCAGTGTAGTGTAGCTGTAATTGAAATCGACGGACCTCATTATCATACACTGAAGACGGGACATCATACACGGAATACACAGGCTCGAGCGCCGCGCAGTGCACGTTGGATGCAAACAGGGACAGCATTAGGGCTCGAAGTACAAGGAAGACGAAAGAGTATAAGTAGTAAAGGAGGTAGAATGGAGATGATAGTGCTTGGTTGGTTTGCGTTTCATCACAATATTTGAAACTGACGTGGTTCCGGTGTAAAGAATTGAAGAGCTGCAGACAGATGTAGAACAAGTCTGTGAAGAAGGATAGGAGAATCAATGAGCTAATGTGGTCATCTATCTCTTTGAC…	MKVYSLSSRSPEQPCHFHGCLRHALRVARWLGFFPVQGLGEIRPEGIRFKIKSFYSIYAVATLLGQVMMSYFALLLFFQTEVTLSSISNIVFYVTSLITNILLLKLAQQWPYLMTKAVETERGLTELTLDHKVAGRSSVLAYLVMALAMVEHILCTSFNIKFVMYCLQEAGVTTNVMENYVVHRMPYIFNYIPYSFFSAIFFEYLCLQSTFLWSFNDVIITCFSIYITAYFKTLNVVIATNVKKDKDGIPWSILRVHYSNLVKLVKEIDDHISSLILLSFFTDLFYICLQLFNSLHRNHVSFKYCDETQTNQALSSPFYLLYYLYSFVFLVLRALMLSLFASNVHCAALEPVYSVYDVPSSVYDNEVRRFQLQLHYTEVGLSGKFFYVTRNMILKV
SfruGR2	TTATGTCCCAACGGTCTGAGGGTCTTTTGGAAGTGAGATTTTGAACTGCAGTAGTACTATCAGATAGATAGCGATCATGCTGATTGCCGAAGTAAGTAGTTCCCTGTTGACATGAGCATATCCTTTCAAGCTCACCACAGCTGGGTTCATCTCTATAGCCTGGATGAAGTGGTCTATCTCTTTTTGTGTGGGTCTATCCACTGCTAAGACGTCAATGGACAGAAGTGTGTCTTGGACACCGGCTGCCACCGTCAAGGTCGATTTATGCGAGCAATCCACAAATATGAAGAAAAGCGTCGAGCAGTAGGCTGCGTCGACGAATAGGCCCATTTCTTTGAAGCTGAACCCAAACCCGTGGTCAACTATCTCTGACAGGGCTCCGTATACTGCTATCGTTAT…	MRHIQQNKTVYEKTQRDYEQEQRDLLSSQDGDTCEIHDQFYRDHKLLLVLFRALAVMPITRSRPGTITFSWKSRATMYAVCFYIAATAVVLIVGYERIMILRSIRRFDDYIYAILFVIFLVPHFWIPFVGWGVAHQVAIYKTNWGKFQVRYYRVTGENLQFPNLKTTIVIISVGCLLLAVCFLLSLCILMDGFLLIHTSAYYHIITMINMNCALWYINCKGIKIASQSLSECFRRDVEQECSAQLISRYRYLWLNLSELLQSLGNAYARTYSTYCLFMFANITIAVYGALSEIVDHGFGFSFKEMGLFVDAAYCSTLFFIFVDCSHKSTLTVAAGVQDTLLSIDVLAVDRPTQKEIDHFIQAIEMNPAVVSLKGYAHVNRELLTSAISMIAIYLIVLLQ…
SfruIR25a	ATGTCTTCTCTTACTGTTTTTCTTCTTTTCTATTTTATTCGCAACACATTTGGACAAACCACGCAAAATATTAATGTGTTGCTGATTAATGAAGAGAGCAATGCTTTAGCTGAGAAAGCTTTTGAAGTAGCGAAGGAATATGTGAGGCGGAACCCTAGCTTGGGTCTTGCCGTGGACCCTGTGATTGTGGTGGGGAATAGAACCGACGCCAAGGTTTTCTTGGAAAATGTTTGCAGAAAATACAACGATATGCTATCAGCGAAAAAGACTCCTCATGTAGTTCTCGACTTCACAATGACTGGAGTGGGTTCCGAAACGATTAAGTCGTTTACAGAAGCTTTGAGCTTGCCAACTATATCAGGGTCCTTTGGCCAAGTTGGCGACCTGCGCCAATGGCGC…	MSSLTVFLLFYFIRNTFGQTTQNINVLLINEESNALAEKAFEVAKEYVRRNPSLGLAVDPVIVVGNRTDAKVFLENVCRKYNDMLSAKKTPHVVLDFTMTGVGSETIKSFTEALSLPTISGSFGQVGDLRQWRSLNANQTRFLLQVMPPADILPEAIRAIVTKQDITNAAIIFDEFFVMDHKYKSLLQNIPTRHVITPVKSFEANEIKTQLESLRNLDIVNFFIVGSLRTIKNVLDAADKNQYFGRKTAWFALSLEKGDISCGCKNATIVHIRPTPDANSRDRLGKIKTTYSMNGEPEITSAFYFDLSLRTFLTIKSLLDSGKWPNDMKYITCDDYDGKNTPNRTLDLKTAFQEIKETPTYAPFYIPPDDPMNGRSYMEFSTDLLAITVKDGASISSHS…
SfruIR60a	ATGAATTTTAGTGTGGAAATCATGAGCCCTGGGAAAGAAGTGGAAATCTGTGATAAAGACAATTATAACCTCGGAGTTTTACACGTCGATACTTTCGTAGCCATACCGTCAGCCAATTATTTTATTATCATAATAGACAGTTATACAGATTTTTCATACTTAGCCAGCAAACTTATAAGGTCGCGTTCTTGGAATCCATTTGCAAAGTTCATCATTTTACTTTTCAACTACGTTCGGAACGATAAAATTAATATCGAATACGTTGAGAAAGTACTTAGCTGCCTCTTCAAATATAACGCAATAAATATTGTTATCGCCGTACCTCAAGCAAGTAATGTTCGTAATGCGATTATTTACAGTTGGAGACCTTACGATCCACCAAAGTATTGCGGTTACTTT…	MNFSVEIMSPGKEVEICDKDNYNLGVLHVDTFVAIPSANYFIIIIDSYTDFSYLASKLIRSRSWNPFAKFIILLFNYVRNDKINIEYVEKVLSCLFKYNAINIVIAVPQASNVRNAIIYSWRPYDPPKYCGYFNETAKDRLVAVNTCERGRLKYNNSVFEDKVPYDMNGCVMEILALQRQPFISDDEQYTSIEKIMIDRMLKRFKMKAHYHFLEGFRGERENVGEWNGALKKLSSKTGQLLLGGIFPDFDVHEDFETTTTYLADVYTWVVPRAPKSAPWVALVFVFKRLVWYSVIVCFVLCGIAWTVIGRLSGESPYNKSLFHCFLNTWITTMGFVTYLHPKKDSLRVYFVFLNMYCILFSAAYQTQLFDVLTRTSYDHQMNTVQELVDSGIKFGGYEE…
SfruIR75d	AAATATGTCGGTGGTAGGTTCGACCTGCGGCAGGTGGACTTCTACGGCGTGTCGCACAACGGGTCGTTCGACGGGCTGGTGGGCCACCTGCAGCGGCGCGAGGCGGAGGTGGGGCTCGCCTCGCTGTTCATGCGCCACGACCGCATGCAAGTCGCTGACTTCTTCTCCGAGACCTGCGTGCTCGCGTGCGCGTTTATCTTCCGGCAACCGTCCCGGTCGGCCGTGTCCAACGTGTTCCTGGCGCCGTTCAGCGCCGGCGTGTGGGGCGCCAGCGCCTGCGTGGCCGCCAGCGCCGCGCTGCTGCTGGTGGCGCTGCGCCGCCTGCGCCAGCGCACGCGCGCCTCCACCGACCTGCGGCTGTTCACGCTGCTCGAGGCGATCACCTTCGCACTGGGCTCA…	KYVGGRFDLRQVDFYGVSHNGSFDGLVGHLQRREAEVGLASLFMRHDRMQVADFFSETCVLACAFIFRQPSRSAVSNVFLAPFSAGVWGASACVAASAALLLVALRRLRQRTRASTDLRLFTLLEAITFALGSLCQQGCKDSFNLTFRVVRLPHVHRVFRRVPQDAAGDVSARGDVQHAADVTVRVHGVLRQDRGHLADSKQRAADHRRPGAVSHDHRRPGHHLQDGLLSREPGEVDAAAVPAQDPAAGRARVPQRRGRHRARAHRLLRLPGGEELWLRHNQADVHGAREVQPQRDRGVQAAARGRAHEETLRI
SfruIR64a	ATGAATTTGCTGTGTAACTTATTGCTAGCTCTTTCTGTAACAGATGTAAGACTAGTTATCGACATTTTTAAACTAAAAAATTTAAAAAACGGTGTAATATTTCATTGTTACGATAACTATGTCGTGAGTAATGTGCATAAAGTATTGAACGAGCATGGTATCTTGGTGGCGAGCGCTAACATTGATTATAACGTAACGTATAATGTGGCGACGTCTTATCCAAAGGTTGGATTAGTAATAGACGCCGCTTGTGAACGATGGACTTCAGTATTAGATTCGGATACAATATCCTTTCAAGGGTATTCCTTTATAATAATAACGGAGGATGTGACGGGGACTACCGAGATGTTATCCCAGTATCCCATAGAAGTGGACTCCGATGTCATTGTCGCCCATAAA…	MNLLCNLLLALSVTDVRLVIDIFKLKNLKNGVIFHCYDNYVVSNVHKVLNEHGILVASANIDYNVTYNVATSYPKVGLVIDAACERWTSVLDSDTISFQGYSFIIITEDVTGTTEMLSQYPIEVDSDVIVAHKINQTFNLYEVFNTGTKYRGTYNVRKVGHWNTSLFINSPNRWNLQGIFVKTAVIILTTPRIVNQTIEQYMEKPIKSQIDVDTVHRMKYFIMLKFMRDMYNISYDIHRVSTWGYQRNGSFDGMVNALYQGMAEIGGAPIFYRIDRGERVQYISEVWMSRHSFLFRHPKYPGGFYTIYTRPLSDVVWYCVVAMLAVTAVTLWVMLVVQNHKGDNEDSSLSLAGLVIWGAICQQGISINRESTSTKLVIFTTFVYAVTLYQYYNATIVSS…
SfruIR40a	CTAATCCTTAACATCGGAGCCGAGCGCTTTATCAATGCTTGTGAACATGCTCGTACAGACCTTCTTGCAGCCTCGTTTGAACAACAGCACAGACTTGCCCAGCACTAACAGCTTCTGTGCCTTTCTGTGCTCGTTCTGTGCTGGTTTCTTACGACGCTTGGAACGACGATGGAGCTGGATTTCTACTGCCAGTGATATTGCTGCCAACAGATGTCCAATACCGAGCAAACAGAATGCGCCCCTGAGCATCCTCAAAGACACTGGCTGCAGACCTTTTGTCGACTCTCCTTGTGGAGTTTGCGAAGAAGCAGCCGCAGAGTCTCCCAACACTTCACCCCCTTGTTTGTCACTCTCTGTCACCGGATCCGATCTTCTAGCATGTTCTGGAAGATTCTTGTA…	MLLLKLLRVILFVCGVSVHGFFDVRDVTSDIMTSLPKDFSVAVKDIAEALPSKSITIVRGNSTNIRSQDVFELFCMLSEHNVLTTNLDIATKENKQKYYELLKKALDVSDQRTSLILCEPYECENILYELTDNNLIHSMILYIFYWSYGQVSETFLMTIKEAMRVAVITNPRESVFRIYYNQGTSDRLNHLTLVNWWSGRLYKSPVLPPPDKVYHDFKGRVFEVPVLHAPPWHFVKYNNDNTITVTGGRDDKLLALIAKKLNFKYKYYDPPDRSQGSSISGNGTFKGTLGLIWKRKADFFLGDVTMTWERLQAVEFSFMTLADSGAFLTHAPAKLSETLAIIRPFQWEVWPLVFATLLVTGPALWIVIAAQSLWQKRKCDQLSLFSSCCWFTTTLFLRQ…
SfruIR100	ATGCGGGCCCTACACTTGGTTGTGTTATTCTTACACACCGTAAATTGTCTAGAAATAGAAATCCCACAAAGGGTTTATACCGATAAACTATTAAAATGTTCTTTAGATATAATAAAAAAATATTTTGCAGAAACAAAAGTTATGACGTATGTCGGAAGTAAAGTGCACGATAAAGAACTTCTGCAAGCTATTCACGACATGAACTTGGTATCCATGGTCTCCAAGCGAGCGGATAGCAAGGTTCCCGTCCCTCATCAAGGATATCTGATCTGTGCAAAGAACTTCACCCATTTCGTTGGACATTTCACCAACATCATTAAAGAAGCCACGTGGAATCCCAATGCTCGATTTTTATTCATTGTCAGAGAACTTACTTACGAAAAACTTAAAACCATATTT…	MRALHLVVLFLHTVNCLEIEIPQRVYTDKLLKCSLDIIKKYFAETKVMTYVGSKVHDKELLQAIHDMNLVSMVSKRADSKVPVPHQGYLICAKNFTHFVGHFTNIIKEATWNPNARFLFIVRELTYEKLKTIFDITLKLHVNDVVVVNSTDDADLYTYNPFDNYNCGKRYDDIISYGKCSEADSINLYPNKFVTGLRNCTFRVWTTQWPPYTMVPEVNSTDPFLLKHGVEPYLLSLMGEMLGFDLDIIGHKDITDDFPTVSKDMEAIGSLKRIQDNEVDIVVGGMLLVPSRAAAFFYVYGHQVYTDEIRFVVRRATEEPAWKNVYLEFSTTVWVLLLLTLVLYSFILIILLRAADKGYIVLILLDILVLHGRNIRSRWMVKMVLLSWVLFAYLVNVFYQ…
SfruIR41a	GATGTTACTCCCAAATATTACCTTTCCCTTAGAACTTCTTCTAAACGCAATCATCACTCAATATATGGAATCAGCATACTGCGTCACCGTATTCTCAGATAAACCTCTGTCATTAACTTTCACAAATAGTTTCATATATTTGGTACCCGATGAAGACAACTTAGTGGAACAGATATTTAACGTATCTGAAATGGGATGTTCCGATTACATAGTTTGTATGAGAGACCCTCAGAACTTTATGACTGCCTTTGAACGCGTTGTCCATATTGGAAACGTAAGAAGGAGTGACAGAAAAGTTATTATTCTACCTTATAATGAGGAATACAATGAAAACAGTGATGAAAATCTACCGTCGTTGATATTTTCCATGAAAGGAAGCGAATATCTTGCAAATATGTT…	MLLPNITFPLELLLNAIITQYMESAYCVTVFSDKPLSLTFTNSFIYLVPDEDNLVEQIFNVSEMGCSDYIVCMRDPQNFMTAFERVVHIGNVRRSDRKVIILPYNEEYNENSDENLPSLIFSMKGSEYLANMLMVVNRNSNNSDCKAFDLVTHQFVGPDDMSNLPIYLDRWDSCTQQFENDANLFPQDMTNLYGKTVKVACFTYKPYVLLDIDTAIEPLGRDGVEIRIVDEFCRWLNCTVELVREDVDQWGEIYKNESGGVGVIGSVVEDRAHLGITALYSWYEEYRVMDFSVAGVRTAITCIAPAPRLLSSWEMPLMPFTWYMWLAVVFTYFYASTGILTAQGCDSSSYPFLNAFGMMIGQSQYEGKPSWKIRSVTGWLLIAGLILSSAYGAGLASTF…
SfruIR75p	ATGTCCGCCGCACGACTATGTATACCGCAACGATTGACGGCGCCCAGCGTCGGCGACAGTAGAGATCCAAGACAGTCATTCATGTCCGTGAGACGCACCGGACTTCAAGGATCCGGTATTTTCATGGTTGTATCTATTGAAGATCCTGGTTTACTGGAGTTGCAATGGTTTTGGGAGGTTGTGGCTGGTTTCTCCCATAAAAAAGGTGACGAATACCTGCTCATTGAAGAGTTGGGAATTGAATGTAGGAAAACATCCAGAAATATGGACGCTCACATTTTAGTTCCAACTCTAGCTGTATTTATTTTTTTAGTAAAATATGTTGATAGTAATGATTTTGATCTCGATGTCATTTCATCTTTTGTGACGTTAGATGAGAGGCCTGTGTCTCTACTTATA…	MSAARLCIPQRLTAPSVGDSRDPRQSFMSVRRTGLQGSGIFMVVSIEDPGLLELQWFWEVVAGFSHKKGDEYLLIEELGIECRKTSRNMDAHILVPTLAVFIFLVKYVDSNDFDLDVISSFVTLDERPVSLLIPFVCWKQHDLKSLARRMCEVGVSTATSLQYNRTEYDLQYVLIIADLSCEGTDRFLVKASKEGYFKAPYRWLLLNYEDDDTALLHADILVDSDVVLVNKIHDQEYWFVEAYKISENSEIIHTKRLIWRRNNTKLDKNITFMDQNNVTDTYNTTSPVIYQYNDIKNNRLGVPTNTDVLKVTVTKYGRVEDYRSSNVLSSRRYDLRGHTLTMVNVITDSNETRLHMNDRLYLHQDCITKMSYAVVSICFHMLNATERLLFTHTWGYKDK…
SfruIR76b	ATGGCCGGCATAGAACTAATCATATCGTCGATATGTAACGCCACCTTCTGCGAAGTACCTTACAATGAGACTTATCAAGCGCCAGACGCATTGGCGGAGAAGGACATCAATTTCATGAGTTTGATGAAGGAAGTCAATGGAAAACACATCAAAGTTACGACGTATAACAATACTCCACTGAGTTCGACAGAATTTGAAAATGGCACGGTGGTCGGTAAAGGGGTGGCTTTCACCATCATGAATATTCTGCGGAAAAAGTTCAACTTTACTTATGAAGTGATACTACCTACGAAGAACTTCGAACTGGGAGATAAAATCAGCGATGACTCTATAATAGGACTCCTGAACACCAGCAAAGTGGACATGGCCGTTGCATTTATACCAACATTGCTACCGTAT…	MAGIELIISSICNATFCEVPYNETYQAPDALAEKDINFMSLMKEVNGKHIKVTTYNNTPLSSTEFENGTVVGKGVAFTIMNILRKKFNFTYEVILPTKNFELGDKISDDSIIGLLNTSKVDMAVAFIPTLLPYREKVSFSIDLDEGVWVMMLKRPKESAAGSGLLAPFNDLVWYLVLAAVLTFGPCITFFTRVRSKLITDDEGVLPLKPSFWFVYSAFLKQGTNLSPEANTTRVLFVTWWLFMILLSAFYTANLTAFLTLSKFTLAIESPRDLYQKNNRWVASAGSSVEHVVKTEGEDLYFLNTMINSGKARFLSVLGDKDFLEHVKKGEVLVKEQTVVDHLMYNDYISKKDVEESEKCTYVVAPSAFMKKQRAFAYPVGSKLKGLFDPVLTQIFQAGI…
SfruIR75q.1	TTATTCAACTACAGCTTGATTGCGAATTTTCATCTGTTTACGATGAACTAAAATTTCGACGCCAAGAAGGAGGAACGCTAGAATCATTCCGTAGAGCAACACCAAGCAGACGGGATGGAAATCAACCATATTGACGGAACCGAAGCTGCCACCCATGACGGTGCAAGCCGGTTTCTTGGCGTAAATTAATCGGTTTTCCCTGTCACTCAAACCGTGTTCTTGAATCCTGATATACCCGACTTTAAATAATTCCCCATAAGGAGACAACCTTCGACTACATAACCAGGGATTACTATTTGGAATGTATTCAATTTCTTGAAGCCCACATTTTTCATGTTCTTGGAAAATTGCTGAAACAATTCTGTACCCAGTGCCTGTGTTCATATTAAAGGCAAATGG…	MIVAHTSYVIFTVTSQTVVAFTMKYLTFFLNIICLNFCVSLNTNSKLQIIVDIAKSFNKPTSVVAKMCWESNKRSKYAPVEAKLAKMLANLDRPMNIRYLRANETIENDNYPNNDLLFIMNRTCEDANAFLRWASANHKFRKSYRWLILGKSLIIKDETFKVSPEFDNIRISVDSEVIIIEENNTDEVSLHTFYKLKPHTQWIIEDYGNWSPITGFIKSRTRIESNVMRRKDFMGETLITSVAISDNSTKTDLLGLGNIFIDTPAKSSFRTIVPLFDFLNATKVVIFSDTWGYFINGSWNGMIGDISRGEADLCGIVTFITKERMTILEYLTHPTPITLKFVFRQPPLSYQNNLFLLPFSTGVWLCTGAFIVILIAILYINTRWDAKKYKYYNKQKIDQ…

## Sheet: Sheet2
			42	tatacaaagaagagaagcaacacttctacacaatcgaaaatt
			42	TATACAAAGAAGAGAAGCAACACTTCTACACAATCGAAAATT
			429	MRLQIIKDFLLKQYFDFDRPDINLYNFHPQLRIFLAVKGVFFTNRGSRLRLIWPSICIQLSIIAMTFEEMFIYRGVTIKDYSFATECFCYWVLLGCIPVVYVSILVHTNKIYDIVVKMNEEFIYVCSLGPVYRKPFLEGQLLIWQLCYAWFGFVSFVGGLYVVFPLAGLIYQSLFATLDENTTRPLQFPMWLPHDDPYRTPNYELFLLIQSTLCFCFVQTFCVYVYTLFHILLHYYIIMDMIIIDFSVIFADLEESVALLPRYDTRRMETQRILNARIEKIVKWHLSVFRAVKTVSSIYGPPLVYQVSFSSIAICLIAYQIAEKLDQGSLDILFSLLSICACLQLWIPCHLGTMIRNKAFEVGDAGWKCGWHETPLGLMIRTDIIIIILRAQQPVTIKY…
			0
			379	MALTVLERFYLIDDGFFSFNIKYLFFVGLWPEKTLTRNQKILYKIYEIFIHTLTIIFLIMAGIGTYQHNDDLLIVLSNMDKSLVVYNFFLKTIIFLIKRDQLKDLIDEIEASGDEVTKERKKLMANYVMVITGITAAVVSAFSILALLEGAMSIEAWMPFDPMESSMNLVLSLQIIAVCVFPALCRAFAMQGLVCSMIRYLCDQLIHLQKELRSLDYVKDTEMITRMKFKMIIRKHIRLMSYSMKMESIFKEYFLVQNLAVTVELCLNAVMMTTVGVQQITLLFSFLVYLVLALINAYIYCYLGNELIIQSEGIALAAYESTWTSWPVDLQKDLLIVINASQRPLKLSAGGMALLSIQTFSQALYNGYSIFAVLNDAVN
